# Supplementary material for: Early Diagnosis of Atrial Fibrillation and Stroke Incidence in Primary Care: Translating Measurements into Actions—A Retrospective Cohort Study
Source: Biomedicines. 2023 Apr 7;11(4):1116. doi: 10.3390/biomedicines11041116 (PMC10135492; doi:10.3390/biomedicines11041116)
Supplement: Supplementary file 1 [file biomedicines-11-01116-s001.zip]

Archive with 1 entries (1 files):
- biomedicines-2259563-supplementary.pdf
